# Supplementary material for: Addition of Phospholipids Improved the Physical Stability and Fat Globule Structure of Processed Milk
Source: Foods. 2025 Jan 24;14(3):375. doi: 10.3390/foods14030375 (PMC11817397; doi:10.3390/foods14030375)
Supplement: Supplementary file 1 [file foods-14-00375-s001.zip]

Archive with 1 entries (1 files):
- foods-3436359-supplementary.pdf
